# Supplementary material for: Analysis of L-arginine:glycine amidinotransferase-, creatine- and homoarginine-dependent gene regulation in the murine heart
Source: Sci Rep. 2020 Mar 16;10:4821. doi: 10.1038/s41598-020-61638-3 (PMC7076046; doi:10.1038/s41598-020-61638-3)
Supplement: Supplementary file 2 — Supplementary Information2. [file 41598_2020_61638_MOESM2_ESM.xlsx]

## Sheet: Supplementary Table S1
Gene	Gene name	logFC	p-value	adj.p-value
Scn4a	sodium channel, voltage-gated, type IV, alpha	-1.68778	3.02211e-13	7.45404e-09
Scn4b	sodium channel, type IV, beta	-1.90261	1.46567e-12	1.80754e-08
Tmod4	tropomodulin 4	-0.819419	8.92822e-11	4.85369e-07
Tmem150c	transmembrane protein 150C	-1.56744	9.97115e-11	4.85369e-07
Fah	fumarylacetoacetate hydrolase	-1.23666	1.08398e-10	4.85369e-07
Gatm	glycine amidinotransferase (L-arginine:glycine amidinotransferase)	-1.12805	1.18071e-10	4.85369e-07
Lgi1	leucine-rich repeat LGI family, member 1	-1.63276	2.06995e-10	7.29361e-07
Lad1	ladinin	1.11853	2.63394e-10	8.12078e-07
Stom	stomatin	-0.496273	1.11701e-09	3.06124e-06
Zfp106	zinc finger protein 106	0.577239	1.31384e-09	3.24058e-06
Egf	epidermal growth factor	-0.629784	6.61937e-09	1.48424e-05
Ndrg4	N-myc downstream regulated gene 4	0.529337	9.12319e-09	1.8752e-05
Vwa8	von Willebrand factor A domain containing 8	-0.438028	1.19888e-08	2.27465e-05
Ano5	anoctamin 5	-1.18208	1.78044e-08	3.13675e-05
Slc16a7	solute carrier family 16 (monocarboxylic acid transporters), member 7	0.767076	1.96919e-08	3.23801e-05
Ivd	isovaleryl coenzyme A dehydrogenase	-0.497647	2.53568e-08	3.76627e-05
Hn1	hematological and neurological expressed sequence 1	0.499422	2.59585e-08	3.76627e-05
Nr0b2	nuclear receptor subfamily 0, group B, member 2	0.553453	3.93131e-08	5.17674e-05
Slc22a3	solute carrier family 22 (organic cation transporter), member 3	-0.731004	3.98776e-08	5.17674e-05
Acsm5	acyl-CoA synthetase medium-chain family member 5	-0.912117	4.32409e-08	5.33268e-05
Ehd4	EH-domain containing 4	0.44821	6.0266e-08	7.07839e-05
Pde1c	phosphodiesterase 1C	0.507666	6.53004e-08	7.32107e-05
Cpxm2	carboxypeptidase X 2 (M14 family)	-0.846229	6.85269e-08	7.34877e-05
Myot	myotilin	-1.24038	7.62066e-08	7.83181e-05
Rpp25	ribonuclease P/MRP 25 subunit	0.758677	8.7138e-08	8.44908e-05
Sema4d	sema domain, immunoglobulin domain (Ig), transmembrane domain (TM) and short cytoplasmic domain, (semaphorin) 4D	-0.439756	8.90639e-08	8.44908e-05
Epdr1	ependymin related protein 1 (zebrafish)	-0.433754	9.4303e-08	8.61476e-05
Igsf1	immunoglobulin superfamily, member 1	-0.564274	1.02502e-07	8.69391e-05
Abcc8	ATP-binding cassette, sub-family C (CFTR/MRP), member 8	0.411261	1.027e-07	8.69391e-05
Fbp2	fructose bisphosphatase 2	-0.654368	1.05744e-07	8.69391e-05
Cpt2	carnitine palmitoyltransferase 2	-0.348222	1.12821e-07	8.97654e-05
Naa35	N(alpha)-acetyltransferase 35, NatC auxiliary subunit	0.415949	1.32318e-07	0.00010016
Smim4	small itegral membrane protein 4	0.423259	1.34007e-07	0.00010016
Mcm8	minichromosome maintenance deficient 8 (S. cerevisiae)	-0.548428	1.49844e-07	0.000108703
Fgf2	fibroblast growth factor 2	-0.484169	1.64411e-07	0.000115863
Clcn1	chloride channel 1	-0.65325	2.22378e-07	0.00015236
2210407C18Rik	RIKEN cDNA 2210407C18 gene	-1.25683	2.30579e-07	0.000153709
4930529M08Rik	RIKEN cDNA 4930529M08 gene	0.697783	2.87193e-07	0.000181631
Pex11a	peroxisomal biogenesis factor 11 alpha	-0.495266	3.05344e-07	0.000183901
Fgl2	fibrinogen-like protein 2	0.523146	3.10114e-07	0.000183901
Amot	angiomotin	-0.549089	3.1315e-07	0.000183901
Ucp2	uncoupling protein 2 (mitochondrial, proton carrier)	0.886079	3.49308e-07	0.000200364
Slc38a1	solute carrier family 38, member 1	0.902416	4.75298e-07	0.000266437
Ctgf	connective tissue growth factor	0.833393	5.20844e-07	0.000282585
Tmem66	transmembrane protein 66	-0.348328	5.38355e-07	0.000282585
Leprel4	leprecan-like 4	-0.384622	5.44477e-07	0.000282585
Acaa2	acetyl-Coenzyme A acyltransferase 2 (mitochondrial 3-oxoacyl-Coenzyme A thiolase)	-0.290453	5.49932e-07	0.000282585
Wfdc1	WAP four-disulfide core domain 1	-0.467701	5.92858e-07	0.000292457
Tfpi	tissue factor pathway inhibitor	0.440206	6.94191e-07	0.000329571
Gchfr	GTP cyclohydrolase I feedback regulator	0.616665	6.94818e-07	0.000329571
Corin	corin	0.439193	7.76547e-07	0.000355607
Mme	membrane metallo endopeptidase	-0.779952	7.87662e-07	0.000355607
Stk39	serine/threonine kinase 39	0.486637	7.9296e-07	0.000355607
Ldhd	lactate dehydrogenase D	-0.371358	8.14873e-07	0.000358908
Dnph1	2'-deoxynucleoside 5'-phosphate N-hydrolase 1	0.56135	8.45905e-07	0.000360261
Hypk	huntingtin interacting protein K	0.335518	8.5159e-07	0.000360261
Prune2	prune homolog 2 (Drosophila)	-0.644432	8.61762e-07	0.000360261
Slc25a20	solute carrier family 25 (mitochondrial carnitine/acylcarnitine translocase), member 20	-0.388349	9.42337e-07	0.000387379
Bdh1	3-hydroxybutyrate dehydrogenase, type 1	-1.19385	1.01461e-06	0.000405913
Plbd1	phospholipase B domain containing 1	-0.388429	1.03191e-06	0.000405913
Ndufaf1	NADH dehydrogenase (ubiquinone) 1 alpha subcomplex, assembly factor 1	-0.544415	1.03679e-06	0.000405913
Tesc	tescalcin	-0.439954	1.07412e-06	0.000413957
Decr1	2,4-dienoyl CoA reductase 1, mitochondrial	-0.323234	1.13423e-06	0.000430397
Mthfd2	methylenetetrahydrofolate dehydrogenase (NAD+ dependent), methenyltetrahydrofolate cyclohydrolase	1.56249	1.24081e-06	0.000463705
Ccl11	chemokine (C-C motif) ligand 11	-0.749379	1.32417e-06	0.000487473
Trim7	tripartite motif-containing 7	-0.452047	1.51175e-06	0.000548343
Mfsd4	major facilitator superfamily domain containing 4	-0.561701	1.65684e-06	0.000592259
Spta1	spectrin alpha, erythrocytic 1	0.516329	1.7876e-06	0.000629872
Serpina3n	serine (or cysteine) peptidase inhibitor, clade A, member 3N	-0.626393	1.86822e-06	0.000645857
Myl1	myosin, light polypeptide 1	-1.298	1.89106e-06	0.000645857
Gpam	glycerol-3-phosphate acyltransferase, mitochondrial	-0.674956	1.91989e-06	0.000645857
H2-Eb1	histocompatibility 2, class II antigen E beta	-0.654671	1.9377e-06	0.000645857
Chp1	calcineurin-like EF hand protein 1	-0.449241	2.01329e-06	0.000662105
Prune2	prune homolog 2 (Drosophila)	-0.684107	2.09279e-06	0.000679193
Cnksr1	connector enhancer of kinase suppressor of Ras 1	-0.597397	2.17417e-06	0.00069644
Gys1	glycogen synthase 1, muscle	-0.36415	2.21079e-06	0.000699093
Maob	monoamine oxidase B	-0.505263	2.26266e-06	0.000706437
Pygb	brain glycogen phosphorylase	-0.427446	2.64518e-06	0.000815543
Myo5b	myosin VB	-0.375313	2.77287e-06	0.000844357
Pde11a	phosphodiesterase 11A	-0.604981	3.02034e-06	0.000908496
Camk2b	calcium/calmodulin-dependent protein kinase II, beta	-0.422164	3.14399e-06	0.000934295
Fkbp10	FK506 binding protein 10	-0.390485	3.44935e-06	0.00100092
Sh3gl2	SH3-domain GRB2-like 2	-0.439776	3.58676e-06	0.00102869
Hk1	hexokinase 1	0.356622	3.63729e-06	0.00103119
Pknox2	Pbx/knotted 1 homeobox 2	-0.481722	4.03084e-06	0.00112469
Mtus2	microtubule associated tumor suppressor candidate 2	0.394968	4.09915e-06	0.00112469
Mall	mal, T cell differentiation protein-like	-0.521409	4.10388e-06	0.00112469
Rhd	Rh blood group, D antigen	-0.568712	4.48668e-06	0.00121609
Cenpf	centromere protein F	0.922551	4.75543e-06	0.00127492
Atf5	activating transcription factor 5	0.711345	4.99033e-06	0.00132351
Asap3	ArfGAP with SH3 domain, ankyrin repeat and PH domain 3	-0.467065	5.18387e-06	0.00134959
Acta2	actin, alpha 2, smooth muscle, aorta	0.730027	5.19809e-06	0.00134959
Pkia	protein kinase inhibitor, alpha	-0.31159	5.37787e-06	0.00136748
Slc6a8	solute carrier family 6 (neurotransmitter transporter, creatine), member 8	0.346142	5.64848e-06	0.00142163
Mal	myelin and lymphocyte protein, T cell differentiation protein	-0.419882	6.38247e-06	0.00159014
Bckdha	branched chain ketoacid dehydrogenase E1, alpha polypeptide	-0.294543	6.49199e-06	0.00160125
Nt5e	5' nucleotidase, ecto	0.616312	6.68192e-06	0.00162356
Fitm1	fat storage-inducing transmembrane protein 1	-0.281114	6.80531e-06	0.00162356
Cdk18	cyclin-dependent kinase 18	-0.351766	6.84574e-06	0.00162356
Nod1	nucleotide-binding oligomerization domain containing 1	-0.273885	7.40681e-06	0.0017399
Ncam1	neural cell adhesion molecule 1	0.505655	7.68435e-06	0.00177146
Parm1	prostate androgen-regulated mucin-like protein 1	0.37216	7.71329e-06	0.00177146
Plcd3	phospholipase C, delta 3	0.438437	7.75663e-06	0.00177146
Rnf207	ring finger protein 207	0.447193	8.2908e-06	0.00187608
Oplah	5-oxoprolinase (ATP-hydrolysing)	-0.416656	8.62279e-06	0.00193346
Rp1	retinitis pigmentosa 1 (human)	0.621436	9.01437e-06	0.0019852
Lrrc51	leucine rich repeat containing 51	0.297251	9.01448e-06	0.0019852
Ccdc159	coiled-coil domain containing 159	-0.337543	9.41594e-06	0.00203723
Snap91	synaptosomal-associated protein 91	0.391237	9.87855e-06	0.00211874
Fstl4	follistatin-like 4	0.633698	1.04302e-05	0.00221776
Ttc12	tetratricopeptide repeat domain 12	0.321451	1.0525e-05	0.0022188
Pirt	phosphoinositide-interacting regulator of transient receptor potential channels	0.767857	1.13339e-05	0.00236403
Slc44a2	solute carrier family 44, member 2	-0.455489	1.14057e-05	0.00236403
Adig	adipogenin	-0.403891	1.15187e-05	0.00236403
Rmdn3	regulator of microtubule dynamics 3	0.38154	1.16698e-05	0.00236403
Nppa	natriuretic peptide type A	0.950182	1.17022e-05	0.00236403
H2-Ab1	histocompatibility 2, class II antigen A, beta 1	-0.719631	1.1789e-05	0.00236403
Pxmp4	peroxisomal membrane protein 4	-0.302636	1.19879e-05	0.00238452
Zfp385b	zinc finger protein 385B	0.407986	1.21546e-05	0.00238494
Zfp367	zinc finger protein 367	0.373657	1.21833e-05	0.00238494
Casp12	caspase 12	-0.538269	1.23206e-05	0.00239282
Klhl13	kelch-like 13	0.390667	1.26424e-05	0.00243613
Ccnd2	cyclin D2	0.4782	1.36486e-05	0.00260955
Ephx2	epoxide hydrolase 2, cytoplasmic	-0.290948	1.37792e-05	0.00260955
Meig1	meiosis expressed gene 1	-0.612325	1.42101e-05	0.00265524
Hcn2	hyperpolarization-activated, cyclic nucleotide-gated K+ 2	0.413091	1.47648e-05	0.00273159
Igf1r	insulin-like growth factor I receptor	0.395148	1.48402e-05	0.00273159
Myom2	myomesin 2	0.363025	1.52628e-05	0.00278858
Eci1	enoyl-Coenzyme A delta isomerase 1	-0.261748	1.57767e-05	0.00286127
Hrc	histidine rich calcium binding protein	-0.314153	1.62706e-05	0.00290776
Glud1	glutamate dehydrogenase 1	-0.30565	1.636e-05	0.00290776
Myl9	myosin, light polypeptide 9, regulatory	0.737384	1.63867e-05	0.00290776
Polr1e	polymerase (RNA) I polypeptide E	0.463124	1.69584e-05	0.00298771
Irf2bp2	interferon regulatory factor 2 binding protein 2	0.275416	1.81326e-05	0.00314958
Stmn2	stathmin-like 2	-0.32654	1.89391e-05	0.00326667
Alox5	arachidonate 5-lipoxygenase	-0.379516	1.92909e-05	0.00330423
Pla2g4b	phospholipase A2, group IVB (cytosolic)	-0.69707	1.94534e-05	0.00330908
Pla2g5	phospholipase A2, group V	0.328222	1.97461e-05	0.00333587
Tmem100	transmembrane protein 100	0.637073	2.00088e-05	0.00333936
Zcchc5	zinc finger, CCHC domain containing 5	0.572775	2.00375e-05	0.00333936
Pfkfb1	6-phosphofructo-2-kinase/fructose-2,6-biphosphatase 1	-0.861622	2.04167e-05	0.00336937
Rabgap1l	RAB GTPase activating protein 1-like	0.294755	2.04908e-05	0.00336937
Rtn4rl1	reticulon 4 receptor-like 1	0.385108	2.16661e-05	0.00353904
Uchl1	ubiquitin carboxy-terminal hydrolase L1	0.464402	2.33812e-05	0.00379406
Fam46c	family with sequence similarity 46, member C	-0.383363	2.36297e-05	0.00380932
Gnb3	guanine nucleotide binding protein (G protein), beta 3	-0.657579	2.39551e-05	0.00382501
Ttc25	tetratricopeptide repeat domain 25	0.329082	2.40372e-05	0.00382501
Ppip5k1	diphosphoinositol pentakisphosphate kinase 1	-0.334212	2.55461e-05	0.00403907
Serpine2	serine (or cysteine) peptidase inhibitor, clade E, member 2	-0.323566	2.57415e-05	0.00403976
Ptpn3	protein tyrosine phosphatase, non-receptor type 3	-0.541795	2.5878e-05	0.00403976
Neto2	neuropilin (NRP) and tolloid (TLL)-like 2	0.42037	2.64091e-05	0.00406334
Best3	bestrophin 3	-0.546865	2.64894e-05	0.00406334
Adcy5	adenylate cyclase 5	0.369116	2.65233e-05	0.00406334
3632451O06Rik	RIKEN cDNA 3632451O06 gene	0.44787	2.76306e-05	0.0041997
1190003J15Rik	RIKEN cDNA 1190003J15 gene	-0.306796	2.78599e-05	0.0041997
Chac1	ChaC, cation transport regulator 1	0.657619	2.79242e-05	0.0041997
Cd44	CD44 antigen	0.477661	3.06019e-05	0.00457452
Perp	PERP, TP53 apoptosis effector	0.257543	3.0821e-05	0.00457952
Asns	asparagine synthetase	1.07674	3.2573e-05	0.0048035
Ndnf	neuron-derived neurotrophic factor	0.568225	3.2718e-05	0.0048035
Il13ra1	interleukin 13 receptor, alpha 1	0.430145	3.33212e-05	0.00483755
Pcca	propionyl-Coenzyme A carboxylase, alpha polypeptide	-0.240323	3.33421e-05	0.00483755
Slc52a3	solute carrier protein family 52, member 3	-0.571377	3.48545e-05	0.00500703
Trnp1	TMF1-regulated nuclear protein 1	0.40676	3.5254e-05	0.00500703
N4bp3	NEDD4 binding protein 3	0.343664	3.53357e-05	0.00500703
A530016L24Rik	RIKEN cDNA A530016L24 gene	-0.680496	3.57999e-05	0.00500703
Ccbe1	collagen and calcium binding EGF domains 1	-0.747086	3.59677e-05	0.00500703
Coq5	coenzyme Q5 homolog, methyltransferase (yeast)	-0.223669	3.60232e-05	0.00500703
Atp1a2	ATPase, Na+/K+ transporting, alpha 2 polypeptide	-0.218971	3.61389e-05	0.00500703
Lmf1	lipase maturation factor 1	-0.231181	3.62853e-05	0.00500703
Alad	aminolevulinate, delta-, dehydratase	-0.310983	3.63372e-05	0.00500703
Ezr	ezrin	0.32112	3.68923e-05	0.00505527
Sar1b	SAR1 gene homolog B (S. cerevisiae)	-0.260453	3.78171e-05	0.00514557
Lactb	lactamase, beta	-0.310922	3.79685e-05	0.00514557
Cacna1s	calcium channel, voltage-dependent, L type, alpha 1S subunit	-0.31841	3.94129e-05	0.00531213
Cds2	CDP-diacylglycerol synthase (phosphatidate cytidylyltransferase) 2	-0.303754	4.08196e-05	0.00547183
Lama5	laminin, alpha 5	-0.405867	4.30347e-05	0.00573757
Dsc2	desmocollin 2	0.427905	4.33075e-05	0.00574132
Lbp	lipopolysaccharide binding protein	-0.598014	4.35284e-05	0.00574132
Ptgis	prostaglandin I2 (prostacyclin) synthase	-0.342016	4.40417e-05	0.00577813
Mrpl14	mitochondrial ribosomal protein L14	-0.260055	4.55881e-05	0.00591806
Polr3a	polymerase (RNA) III (DNA directed) polypeptide A	-0.263171	4.62465e-05	0.0059721
Haus2	HAUS augmin-like complex, subunit 2	-0.621994	4.65312e-05	0.00597597
Rragd	Ras-related GTP binding D	0.256523	4.67611e-05	0.00597597
Magix	MAGI family member, X-linked	-0.256031	4.73631e-05	0.0060217
Lpcat3	lysophosphatidylcholine acyltransferase 3	-0.327176	4.90618e-05	0.00620569
Tmem164	transmembrane protein 164	0.288561	4.95327e-05	0.00623328
9330158H04Rik	RIKEN cDNA 9330158H04 gene	0.335949	5.18378e-05	0.00649025
Cdh4	cadherin 4	-0.470756	5.22073e-05	0.0065035
Rock1	Rho-associated coiled-coil containing protein kinase 1	0.295386	5.68368e-05	0.00704462
Echdc2	enoyl Coenzyme A hydratase domain containing 2	-0.29735	5.71742e-05	0.00705101
Camk2n1	calcium/calmodulin-dependent protein kinase II inhibitor 1	0.347164	5.91878e-05	0.00726302
Eml1	echinoderm microtubule associated protein like 1	-0.215722	6.02841e-05	0.00736093
Tcaim	T cell activation inhibitor, mitochondrial	-0.273207	6.1648e-05	0.00749038
Acox1	acyl-Coenzyme A oxidase 1, palmitoyl	-0.277387	6.20656e-05	0.00750416
Cds1	CDP-diacylglycerol synthase 1	-0.477107	6.2541e-05	0.00751656
Dgat1	diacylglycerol O-acyltransferase 1	-0.283824	6.32903e-05	0.00754133
Hsd17b4	hydroxysteroid (17-beta) dehydrogenase 4	-0.261236	6.44889e-05	0.00764721
Sdc4	syndecan 4	0.399071	6.51835e-05	0.00769259
Olfr1393	olfactory receptor 1393	0.51541	6.62109e-05	0.00777663
Cdkn1a	cyclin-dependent kinase inhibitor 1A (P21)	1.21229	6.67111e-05	0.00779824
Nudt14	nudix (nucleoside diphosphate linked moiety X)-type motif 14	-0.279815	6.71726e-05	0.00781515
Mmadhc	methylmalonic aciduria (cobalamin deficiency) cblD type, with homocystinuria	-0.214236	6.77255e-05	0.00784248
Pip5k1b	phosphatidylinositol-4-phosphate 5-kinase, type 1 beta	0.491295	6.86528e-05	0.00791272
Mettl22	methyltransferase like 22	-0.228641	7.12823e-05	0.00817757
Limch1	LIM and calponin homology domains 1	-0.253365	7.19537e-05	0.00821638
Bckdhb	branched chain ketoacid dehydrogenase E1, beta polypeptide	-0.301652	7.41215e-05	0.00839727
Tnfsf10	tumor necrosis factor (ligand) superfamily, member 10	-0.336305	7.42187e-05	0.00839727
Sqrdl	sulfide quinone reductase-like (yeast)	-0.330132	7.53937e-05	0.00849126
Polq	polymerase (DNA directed), theta	-0.38738	7.65605e-05	0.00858347
Ptpn3	protein tyrosine phosphatase, non-receptor type 3	-0.370389	7.7392e-05	0.00862631
Ddah1	dimethylarginine dimethylaminohydrolase 1	-0.396519	7.79918e-05	0.00862631
Prps2	phosphoribosyl pyrophosphate synthetase 2	-0.419031	8.07956e-05	0.00889653
Trmt6	tRNA methyltransferase 6	-0.334631	8.14053e-05	0.00892383
P2ry2	purinergic receptor P2Y, G-protein coupled 2	-0.42533	8.1932e-05	0.00894183
Acss2	acyl-CoA synthetase short-chain family member 2	-0.21043	8.45791e-05	0.00919006
Ppm1e	protein phosphatase 1E (PP2C domain containing)	0.417281	8.4976e-05	0.00919269
Lrrc3b	leucine rich repeat containing 3B	0.383902	8.65961e-05	0.00932704
Thrsp	thyroid hormone responsive	-0.496489	8.86866e-05	0.00948603
Rplp1	ribosomal protein, large, P1	0.301252	8.89288e-05	0.00948603
Appl2	adaptor protein, phosphotyrosine interaction, PH domain and leucine zipper containing 2	0.397048	8.9226e-05	0.00948603
Mccc2	methylcrotonoyl-Coenzyme A carboxylase 2 (beta)	-0.309273	9.05014e-05	0.00958033
Acta1	actin, alpha 1, skeletal muscle	-1.20929	9.19233e-05	0.0096512
Ostm1	osteopetrosis associated transmembrane protein 1	-0.280376	9.19534e-05	0.0096512
Slc4a4	solute carrier family 4 (anion exchanger), member 4	0.256087	9.44057e-05	0.0098666
Fkbp4	FK506 binding protein 4	-0.262358	9.54565e-05	0.00990667
Mpped2	metallophosphoesterase domain containing 2	0.384134	9.55924e-05	0.00990667
Hsdl2	hydroxysteroid dehydrogenase like 2	-0.229892	9.71913e-05	0.0100302
Adam9	a disintegrin and metallopeptidase domain 9 (meltrin gamma)	-0.212409	9.78692e-05	0.0100581
Vldlr	very low density lipoprotein receptor	-0.252728	9.84818e-05	0.0100683
Ech1	enoyl coenzyme A hydratase 1, peroxisomal	-0.226328	9.8842e-05	0.0100683
Car8	carbonic anhydrase 8	-0.343787	9.91927e-05	0.0100683
Supt3	suppressor of Ty 3	-0.284101	0.000102379	0.010349
Mterfd3	MTERF domain containing 3	-0.308595	0.000102975	0.0103669
Slc25a35	solute carrier family 25, member 35	-0.244161	0.000105177	0.0105444
Plec	plectin	-0.272603	0.000105593	0.0105444
Parp3	poly (ADP-ribose) polymerase family, member 3	-0.252297	0.000106136	0.0105558
Tmem108	transmembrane protein 108	0.542241	0.000107637	0.0106621
Ube2d1	ubiquitin-conjugating enzyme E2D 1	-0.229119	0.000110209	0.0108299
Lrrc52	leucine rich repeat containing 52	-0.474643	0.000111286	0.0108924
Acsl1	acyl-CoA synthetase long-chain family member 1	-0.246703	0.000113047	0.010981
Chst14	carbohydrate (N-acetylgalactosamine 4-0) sulfotransferase 14	0.334984	0.000113082	0.010981
Prlr	prolactin receptor	-0.46631	0.000113814	0.0110087
Tmem87a	transmembrane protein 87A	0.285018	0.000115382	0.0111168
Casc4	cancer susceptibility candidate 4	-0.38342	0.000117937	0.0113187
Pak6	p21 protein (Cdc42/Rac)-activated kinase 6	-0.362043	0.000118929	0.0113697
C1s	complement component 1, s subcomponent	-0.379746	0.000120876	0.0115112
Scn2a1	sodium channel, voltage-gated, type II, alpha 1	-0.348709	0.000121913	0.0115654
Ttc7	tetratricopeptide repeat domain 7	-0.244879	0.000124643	0.011779
Mapre3	microtubule-associated protein, RP/EB family, member 3	-0.266752	0.000126374	0.011897
Smap2	stromal membrane-associated GTPase-activating protein 2	-0.238857	0.000127417	0.0119495
Rtn4ip1	reticulon 4 interacting protein 1	-0.233499	0.000128779	0.0120316
Coq3	coenzyme Q3 homolog, methyltransferase (yeast)	-0.285243	0.000131629	0.0122514
Dpep1	dipeptidase 1 (renal)	-0.299766	0.000132395	0.0122764
Slc25a42	solute carrier family 25, member 42	-0.368924	0.000133018	0.01228
Ccl7	chemokine (C-C motif) ligand 7	-0.519351	0.00013343	0.01228
Efnb3	ephrin B3	-0.433586	0.000134075	0.0122936
Kcnq1	potassium voltage-gated channel, subfamily Q, member 1	0.28467	0.000138188	0.0126237
Il22ra1	interleukin 22 receptor, alpha 1	0.419853	0.000141369	0.0128667
Hmcn1	hemicentin 1	0.321904	0.000143045	0.0129714
Atp11a	ATPase, class VI, type 11A	0.269906	0.000145867	0.0131788
Aldh18a1	aldehyde dehydrogenase 18 family, member A1	0.378385	0.000148406	0.0133593
Rassf9	Ras association (RalGDS/AF-6) domain family (N-terminal) member 9	-0.506948	0.000149471	0.0134062
Cmbl	carboxymethylenebutenolidase-like (Pseudomonas)	-0.263288	0.000155212	0.0138707
Mkks	McKusick-Kaufman syndrome	0.251763	0.000157649	0.0139956
Stxbp4	syntaxin binding protein 4	0.452625	0.00015781	0.0139956
Echdc3	enoyl Coenzyme A hydratase domain containing 3	-0.209696	0.000158312	0.0139956
Angptl1	angiopoietin-like 1	-0.408783	0.000159711	0.0140688
Sirpa	signal-regulatory protein alpha	-0.272411	0.000164833	0.0144683
Mrgprh	MAS-related GPR, member H	0.304652	0.000167557	0.0146553
Il15	interleukin 15	-0.418204	0.000176073	0.0153457
Tpd52l1	tumor protein D52-like 1	-0.351431	0.000178629	0.0155137
F3	coagulation factor III	0.305271	0.000179928	0.0155716
C330018D20Rik	RIKEN cDNA C330018D20 gene	-0.308969	0.000181402	0.0156415
Impact	imprinted and ancient	-0.268628	0.000182211	0.0156415
Ptpn3	protein tyrosine phosphatase, non-receptor type 3	-0.376912	0.000182637	0.0156415
Uaca	uveal autoantigen with coiled-coil domains and ankyrin repeats	-0.252161	0.000183938	0.0156984
Tmem144	transmembrane protein 144	0.316992	0.000187085	0.0159119
Dbt	dihydrolipoamide branched chain transacylase E2	-0.263244	0.000188943	0.0159804
Plekhf1	pleckstrin homology domain containing, family F (with FYVE domain) member 1	0.235513	0.000189186	0.0159804
Treml2	triggering receptor expressed on myeloid cells-like 2	0.296002	0.000190376	0.0160002
1110032A03Rik	RIKEN cDNA 1110032A03 gene	0.283999	0.000190718	0.0160002
Mettl11b	methyltransferase like 11B	-0.419427	0.000192637	0.016052
Prkab2	protein kinase, AMP-activated, beta 2 non-catalytic subunit	-0.240263	0.000194321	0.0161094
Filip1l	filamin A interacting protein 1-like	0.342636	0.00019514	0.0161094
Hadh	hydroxyacyl-Coenzyme A dehydrogenase	-0.190094	0.000195285	0.0161094
Opa1	optic atrophy 1	-0.225358	0.000196769	0.016172
Slc16a9	solute carrier family 16 (monocarboxylic acid transporters), member 9	-0.277198	0.000197356	0.016172
Slc39a13	solute carrier family 39 (metal ion transporter), member 13	0.201885	0.000198169	0.0161763
Dffa	DNA fragmentation factor, alpha subunit	-0.192974	0.000199014	0.0161763
Ehbp1	EH domain binding protein 1	0.214687	0.000200062	0.0161763
Mettl20	methyltransferase like 20	-0.389225	0.000200453	0.0161763
Ggct	gamma-glutamyl cyclotransferase	-0.287136	0.000200687	0.0161763
Ptpn3	protein tyrosine phosphatase, non-receptor type 3	-0.42632	0.000201973	0.0162269
Zdhhc2	zinc finger, DHHC domain containing 2	0.476876	0.000205335	0.0164434
Igf2bp2	insulin-like growth factor 2 mRNA binding protein 2	0.406504	0.000206927	0.0164731
H2-Aa	histocompatibility 2, class II antigen A, alpha	-0.609053	0.000207041	0.0164731
4933436C20Rik	RIKEN cDNA 4933436C20 gene	0.305453	0.000207884	0.016487
Fam81a	family with sequence similarity 81, member A	0.361046	0.00021113	0.0166908
Prkcq	protein kinase C, theta	-0.437479	0.000213126	0.0167947
Ccdc32	coiled-coil domain containing 32	-0.219787	0.000214395	0.0168286
Mmab	methylmalonic aciduria (cobalamin deficiency) type B homolog (human)	-0.256894	0.00021492	0.0168286
Rps6ka2	ribosomal protein S6 kinase, polypeptide 2	-0.466509	0.000226007	0.0175851
Lrtm1	leucine-rich repeats and transmembrane domains 1	-0.391694	0.000228977	0.0177601
Heatr5b	HEAT repeat containing 5B	0.423741	0.000236596	0.0182936
Riok3	RIO kinase 3	-0.220075	0.000237841	0.0183324
Grk5	G protein-coupled receptor kinase 5	0.422887	0.000238996	0.018364
Peg3	paternally expressed 3	0.351326	0.000241715	0.0185153
Pcdh7	protocadherin 7	0.213969	0.000242856	0.0185451
Dexi	dexamethasone-induced transcript	-0.266847	0.000248603	0.0189253
Kcna4	potassium voltage-gated channel, shaker-related subfamily, member 4	0.432592	0.000255141	0.0191878
Hivep2	human immunodeficiency virus type I enhancer binding protein 2	-0.30533	0.000255163	0.0191878
Podxl	podocalyxin-like	-0.309058	0.000257961	0.0193392
Vmp1	vacuole membrane protein 1	-0.2076	0.000261988	0.0195816
Prg4	proteoglycan 4 (megakaryocyte stimulating factor, articular superficial zone protein)	-0.88471	0.000263341	0.0196233
Ldb3	LIM domain binding 3	-0.206613	0.000264749	0.0196688
Aplp2	amyloid beta (A4) precursor-like protein 2	-0.195946	0.000273362	0.0201923
Fam126a	family with sequence similarity 126, member A	0.296246	0.000274797	0.0201923
Cxcl14	chemokine (C-X-C motif) ligand 14	-0.470523	0.000274895	0.0201923
Olfml2b	olfactomedin-like 2B	0.556599	0.00027507	0.0201923
Phkg2	phosphorylase kinase, gamma 2 (testis)	0.332799	0.000277033	0.0202447
Memo1	mediator of cell motility 1	-0.32031	0.000277425	0.0202447
Capn6	calpain 6	0.24944	0.000280694	0.0204228
Ptpn3	protein tyrosine phosphatase, non-receptor type 3	-0.325783	0.000281942	0.0204371
Hk2	hexokinase 2	-0.197779	0.000292299	0.0210391
Hcn4	hyperpolarization-activated, cyclic nucleotide-gated K+ 4	-0.500863	0.000293223	0.0210391
Camk1g	calcium/calmodulin-dependent protein kinase I gamma	0.410584	0.000293537	0.0210391
Camk2a	calcium/calmodulin-dependent protein kinase II alpha	-0.239938	0.000294284	0.0210391
Pex19	peroxisomal biogenesis factor 19	-0.2047	0.000296345	0.0211253
Ube2o	ubiquitin-conjugating enzyme E2O	-0.209549	0.000298585	0.0212236
Hmcn1	hemicentin 1	0.328795	0.000303162	0.021487
Proser2	proline and serine rich 2	0.297897	0.00030424	0.0215017
Pgm2	phosphoglucomutase 2	-0.224122	0.000316323	0.0221651
Etfa	electron transferring flavoprotein, alpha polypeptide	-0.187791	0.000317854	0.0222092
Irf7	interferon regulatory factor 7	0.464299	0.000319939	0.0222918
Ghitm	growth hormone inducible transmembrane protein	0.193931	0.000323048	0.022445
Zadh2	zinc binding alcohol dehydrogenase, domain containing 2	-0.240521	0.000330737	0.0229147
Wdr67	WD repeat domain 67	0.284917	0.000336575	0.0231925
Ptpn3	protein tyrosine phosphatase, non-receptor type 3	-0.408683	0.000336627	0.0231925
Snrpn	small nuclear ribonucleoprotein N	-0.218846	0.000341114	0.0233587
Gcnt1	glucosaminyl (N-acetyl) transferase 1, core 2	0.276821	0.000341881	0.0233587
Coq9	coenzyme Q9 homolog (yeast)	-0.198125	0.000344098	0.0234452
Uvrag	UV radiation resistance associated gene	0.193042	0.00034549	0.0234753
Fgf6	fibroblast growth factor 6	-0.370667	0.000348252	0.0235979
Ptpn3	protein tyrosine phosphatase, non-receptor type 3	-0.409737	0.000355645	0.0240328
Pomp	proteasome maturation protein	-0.1855	0.000357201	0.024072
Kcnq4	potassium voltage-gated channel, subfamily Q, member 4	-0.363044	0.000359443	0.0241571
Magi3	membrane associated guanylate kinase, WW and PDZ domain containing 3	0.30482	0.000368729	0.0246908
Hspb6	heat shock protein, alpha-crystallin-related, B6	-0.226585	0.000369593	0.0246908
Car15	carbonic anhydrase 15	0.245551	0.000370386	0.0246908
Ska2	spindle and kinetochore associated complex subunit 2	0.236971	0.000371579	0.0247035
Mmp24	matrix metallopeptidase 24	0.339376	0.000375885	0.0249226
Serpina3c	serine (or cysteine) peptidase inhibitor, clade A, member 3C	-0.406564	0.000380305	0.025148
Ptpn3	protein tyrosine phosphatase, non-receptor type 3	-0.42168	0.000381423	0.0251545
Abat	4-aminobutyrate aminotransferase	-0.496605	0.000387765	0.0253746
N6amt2	N-6 adenine-specific DNA methyltransferase 2 (putative)	-0.229773	0.000387845	0.0253746
Aldh4a1	aldehyde dehydrogenase 4 family, member A1	-0.244835	0.000391429	0.0255413
Ivns1abp	influenza virus NS1A binding protein	0.23726	0.000409115	0.0265548
Ccdc171	coiled-coil domain containing 171	0.300615	0.000412627	0.0267125
Adam11	a disintegrin and metallopeptidase domain 11	-0.306867	0.00041416	0.0267415
Rgs2	regulator of G-protein signaling 2	0.67255	0.00041791	0.0269132
Cpeb2	cytoplasmic polyadenylation element binding protein 2	0.222077	0.000425909	0.0272858
2310007L24Rik	RIKEN cDNA 2310007L24 gene	-0.268003	0.000428292	0.027347
St7	suppression of tumorigenicity 7	0.213821	0.000429081	0.027347
Vegfa	vascular endothelial growth factor A	-0.318083	0.000435527	0.0276863
Eid1	EP300 interacting inhibitor of differentiation 1	0.324818	0.000441111	0.0279691
Gm5150	predicted gene 5150	0.392147	0.000446785	0.0281635
Ogdhl	oxoglutarate dehydrogenase-like	-0.425559	0.000447841	0.0281635
Sept6	septin 6	0.329718	0.000447876	0.0281635
Fundc1	FUN14 domain containing 1	-0.205999	0.00044973	0.0281635
Gstz1	glutathione transferase zeta 1 (maleylacetoacetate isomerase)	-0.213279	0.000449885	0.0281635
Slc7a1	solute carrier family 7 (cationic amino acid transporter, y+ system), member 1	0.388637	0.000453574	0.0282725
Ppap2c	phosphatidic acid phosphatase type 2C	-0.313606	0.000454989	0.0282725
Lrrk2	leucine-rich repeat kinase 2	-0.19397	0.000455066	0.0282725
Eif4e	eukaryotic translation initiation factor 4E	-0.381555	0.00045739	0.0282832
Anpep	alanyl (membrane) aminopeptidase	-0.193434	0.000457531	0.0282832
Phactr2	phosphatase and actin regulator 2	0.209056	0.000459601	0.0283401
Trpm7	transient receptor potential cation channel, subfamily M, member 7	0.309044	0.000465617	0.0286395
H2-DMa	histocompatibility 2, class II, locus DMa	-0.366768	0.000468347	0.0287358
Crhr2	corticotropin releasing hormone receptor 2	-0.221304	0.0004709	0.0288092
Epm2a	epilepsy, progressive myoclonic epilepsy, type 2 gene alpha	-0.235616	0.000475527	0.0288092
Lrrc32	leucine rich repeat containing 32	-0.332951	0.00047586	0.0288092
Acsf3	acyl-CoA synthetase family member 3	-0.272356	0.000476192	0.0288092
Ednra	endothelin receptor type A	0.523268	0.000476553	0.0288092
Ociad2	OCIA domain containing 2	-0.284194	0.000486733	0.0293527
Coq10a	coenzyme Q10 homolog A (yeast)	-0.181222	0.000492405	0.0296224
Nt5c2	5'-nucleotidase, cytosolic II	0.259901	0.000503241	0.0302006
Pgm5	phosphoglucomutase 5	0.210258	0.00050683	0.0302902
Wisp2	WNT1 inducible signaling pathway protein 2	-0.412179	0.000507386	0.0302902
Dusp22	dual specificity phosphatase 22	-0.224458	0.000508554	0.0302902
Snrnp25	small nuclear ribonucleoprotein 25 (U11/U12)	-0.199629	0.000509646	0.0302902
Sh3bgrl3	SH3 domain binding glutamic acid-rich protein-like 3	0.35137	0.000512229	0.0303705
Zscan20	zinc finger and SCAN domains 20	-0.225865	0.000514433	0.0304108
Chrm2	cholinergic receptor, muscarinic 2, cardiac	0.237002	0.000515374	0.0304108
Mertk	c-mer proto-oncogene tyrosine kinase	-0.284334	0.00051689	0.0304275
Cyb5d2	cytochrome b5 domain containing 2	-0.17183	0.000552337	0.0323827
Slc38a1	solute carrier family 38, member 1	0.303638	0.000553977	0.0323827
Gin1	gypsy retrotransposon integrase 1	0.233963	0.000555202	0.0323827
Nudt3	nudix (nucleotide diphosphate linked moiety X)-type motif 3	0.193714	0.000555356	0.0323827
Tmem38b	transmembrane protein 38B	-0.268848	0.000559821	0.0324226
Hmgcs2	3-hydroxy-3-methylglutaryl-Coenzyme A synthase 2	-0.704334	0.000559986	0.0324226
Acad11	acyl-Coenzyme A dehydrogenase family, member 11	-0.186728	0.000566077	0.0326403
41700	membrane-associated ring finger (C3HC4) 2	-0.173084	0.000566391	0.0326403
Cmss1	cms small ribosomal subunit 1	0.226628	0.00057284	0.0328648
Tmem56	transmembrane protein 56	0.341824	0.000572964	0.0328648
Tstd2	thiosulfate sulfurtransferase (rhodanese)-like domain containing 2	0.202976	0.000579702	0.0330981
Bahd1	bromo adjacent homology domain containing 1	-0.223249	0.000582729	0.033194
Cdk5rap1	CDK5 regulatory subunit associated protein 1	0.398993	0.000584764	0.0332332
D630004N19Rik	RIKEN cDNA D630004N19 gene	0.41728	0.000587026	0.0332851
Myrfl	myelin regulatory factor-like	0.352927	0.000601383	0.0340209
Nomo1	nodal modulator 1	0.174167	0.000603183	0.0340447
Fhl3	four and a half LIM domains 3	-0.230312	0.000606418	0.0341283
Tox3	TOX high mobility group box family member 3	0.3914	0.000608351	0.0341283
Nt5dc2	5'-nucleotidase domain containing 2	0.205147	0.000609574	0.0341283
Peli1	pellino 1	0.281495	0.0006102	0.0341283
Fign	fidgetin	0.412107	0.000613173	0.034217
Pla2g2d	phospholipase A2, group IID	-0.343061	0.000616003	0.0342973
Epas1	endothelial PAS domain protein 1	-0.221683	0.000621824	0.0345435
Hbegf	heparin-binding EGF-like growth factor	-0.197159	0.000627897	0.0348024
Ip6k3	inositol hexaphosphate kinase 3	-0.312789	0.000637587	0.0350936
Hic1	hypermethylated in cancer 1	-0.333725	0.000639446	0.0350936
Nebl	nebulette	0.18461	0.000640101	0.0350936
Phkb	phosphorylase kinase beta	-0.221706	0.000640265	0.0350936
B4galt6	UDP-Gal:betaGlcNAc beta 1,4-galactosyltransferase, polypeptide 6	0.297866	0.0006432	0.0351764
Ubxn6	UBX domain protein 6	0.175227	0.000649253	0.0354288
R3hcc1	R3H domain and coiled-coil containing 1	0.208794	0.000655757	0.0356349
Mt1	metallothionein 1	0.305433	0.000656511	0.0356349
Trib3	tribbles homolog 3 (Drosophila)	0.338588	0.000658709	0.0356349
Tmco6	transmembrane and coiled-coil domains 6	0.283217	0.000658808	0.0356349
Meis1	Meis homeobox 1	0.305406	0.000666658	0.0359196
Snap29	synaptosomal-associated protein 29	-0.15234	0.00066893	0.0359459
Ttc7b	tetratricopeptide repeat domain 7B	-0.210571	0.000673915	0.036135
Ptp4a3	protein tyrosine phosphatase 4a3	-0.186218	0.000676902	0.0362164
Clec10a	C-type lectin domain family 10, member A	-0.263752	0.000693982	0.0369699
Mmp15	matrix metallopeptidase 15	0.270974	0.000700767	0.0372509
Hmcn1	hemicentin 1	0.396998	0.00071011	0.0376664
Pdp2	pyruvate dehyrogenase phosphatase catalytic subunit 2	-0.639002	0.000725634	0.0384072
Icosl	icos ligand	-0.258965	0.00072977	0.0385434
Hmcn1	hemicentin 1	0.226555	0.000742502	0.0391321
Acads	acyl-Coenzyme A dehydrogenase, short chain	-0.202548	0.00075139	0.0395161
Eif3h	eukaryotic translation initiation factor 3, subunit H	0.186476	0.000754753	0.0396085
Fgf16	fibroblast growth factor 16	0.286818	0.000785744	0.0410601
Chrna2	cholinergic receptor, nicotinic, alpha polypeptide 2 (neuronal)	-0.29655	0.000788983	0.0411148
Dstn	destrin	0.252057	0.000791115	0.0411148
Mcat	malonyl CoA:ACP acyltransferase (mitochondrial)	-0.263272	0.00079365	0.0411247
Kcnip2	Kv channel-interacting protein 2	0.231307	0.000806471	0.0416636
Hmcn1	hemicentin 1	0.323751	0.000807427	0.0416636
Sorl1	sortilin-related receptor, LDLR class A repeats-containing	-0.202691	0.000815022	0.0419677
Emilin2	elastin microfibril interfacer 2	0.303971	0.000821762	0.0421388
Hmcn1	hemicentin 1	0.401425	0.000828099	0.0423183
App	amyloid beta (A4) precursor protein	-0.193314	0.000828693	0.0423183
Clpb	ClpB caseinolytic peptidase B	-0.218619	0.000836881	0.0426091
C4b	complement component 4B (Chido blood group)	-0.406716	0.000839782	0.0426198
0610040J01Rik	RIKEN cDNA 0610040J01 gene	-0.243434	0.000858603	0.0434855
Tacc2	transforming, acidic coiled-coil containing protein 2	-0.237663	0.000862936	0.0435292
Fv1	Friend virus susceptibility 1	0.369917	0.000862995	0.0435292
Vps39	vacuolar protein sorting 39 (yeast)	-0.193804	0.000872162	0.0439018
Klhl34	kelch-like 34	-0.26769	0.000875929	0.0440016
Asb11	ankyrin repeat and SOCS box-containing 11	0.228084	0.000881808	0.0442069
Mboat2	membrane bound O-acyltransferase domain containing 2	-0.250593	0.000887172	0.0443697
Mpi	mannose phosphate isomerase	-0.209238	0.000888653	0.0443697
Crat	carnitine acetyltransferase	-0.15944	0.000894025	0.0445477
Cysltr1	cysteinyl leukotriene receptor 1	-0.278964	0.000918146	0.0456126
Wdr76	WD repeat domain 76	0.291101	0.000919094	0.0456126
Fbxl21	F-box and leucine-rich repeat protein 21	-0.246793	0.000932993	0.0461349
Ptk2b	PTK2 protein tyrosine kinase 2 beta	0.321729	0.000935843	0.0461349
Agap1	ArfGAP with GTPase domain, ankyrin repeat and PH domain 1	0.176302	0.0009425	0.0463083
Fam131a	family with sequence similarity 131, member A	-0.286203	0.000966377	0.0473871
Dab2	disabled 2, mitogen-responsive phosphoprotein	-0.246318	0.000983261	0.0480296
Dmpk	dystrophia myotonica-protein kinase	-0.182534	0.000984077	0.0480296
Smpd2	sphingomyelin phosphodiesterase 2, neutral	-0.203685	0.000985322	0.0480296
Irx3	Iroquois related homeobox 3 (Drosophila)	0.308567	0.000993855	0.0481898
Apex2	apurinic/apyrimidinic endonuclease 2	-0.311286	0.000995191	0.0481898
Arl2	ADP-ribosylation factor-like 2	-0.178901	0.00099613	0.0481898
Gm14492	predicted gene 14492	-0.406602	0.000996424	0.0481898
Spg11	spastic paraplegia 11	-0.235748	0.00100053	0.0482936
Lhx6	LIM homeobox protein 6	-0.232174	0.00100312	0.0483243
Cp	ceruloplasmin	0.214045	0.00101743	0.0486337
St6galnac6	ST6 (alpha-N-acetyl-neuraminyl-2,3-beta-galactosyl-1,3)-N-acetylgalactosaminide alpha-2,6-sialyltransferase 6	0.19907	0.00102095	0.0487074
Trdn	triadin	0.237557	0.00103951	0.0494971
Hipk1	homeodomain interacting protein kinase 1	0.211066	0.00104301	0.0495683
Mir490	microRNA 490	0.474114	0.00104846	0.0497224
Rnf115	ring finger protein 115	-0.172956	0.00105188	0.0497224
Hmcn1	hemicentin 1	0.227715	0.0010523	0.0497224
Sh3bp4	SH3-domain binding protein 4	0.265108	0.00105731	0.0498632
